# Supplementary material for: Monoclonal Antibodies to S and N SARS-CoV-2 Proteins as Probes to Assess Structural and Antigenic Properties of Coronaviruses
Source: Viruses. 2021 Sep 22;13(10):1899. doi: 10.3390/v13101899 (PMC8537396; doi:10.3390/v13101899)
Supplement: Supplementary file 1 [file viruses-13-01899-s001.zip]

Archive with 1 entries (1 files):
- viruses-1367584-supplementary.pdf
